# Supplementary material for: CircMYH9 drives colorectal cancer growth by regulating serine metabolism and redox homeostasis in a p53-dependent manner
Source: Mol Cancer. 2021 Sep 8;20:114. doi: 10.1186/s12943-021-01412-9 (PMC8424912; doi:10.1186/s12943-021-01412-9)
Supplement: Supplementary file 7 — Additional file 7: Table S2. [file 12943_2021_1412_MOESM7_ESM.xlsx]

## Sheet: Table 2
ENTREZID	Majority.protein.IDs	Number.of.proteins	Unique.peptides	Sequence.coverage....	MS.MS.count	Q.value	Score	MS.MS.count.circ	MS.MS.count.con	iBAQ	Symbol	circ.1	con.1	circ	con	fc..circ--con	class..circ--con	protein_size	SubPPI	STRING_id
213	F6KPG5;A0A0C4DGB6;A8K9P0;CON__P02768-1;B2RBS8;P02768;C9JKR2;H0YA55;D6RHD5;B7WNR0;B4DPR2;Q56G89;B4DPP6;P02768-2;A0A087WWT3;P02768-3	17	4	10.4	7	0	24.018	4	1	465020	ALB	4	1	4	1	1.0303	T	609	3	9606.ENSP00000295897
3861	CON__P02533;P02533	44	6	38.3	46	0	323.31	27	8	8302900	KRT14	27	8	27	8	1.27786	T	472	3	9606.ENSP00000167586
3921	C9J9K3;Q96RS2;A0A024R2P0;A0A0C4DG17;P08865;F8WD59;A0A024R7P5	7	2	10.6	2	0	12.08	2	0	362660	RPSA	2	0	2	0	1.34622	T	295	1	9606.ENSP00000346067
4691	H7BY16;B3KM80;Q6ZS99;B3KTP9;A0A024R4A0;P19338;Q9BQ02	7	2	10.1	2	0	13.385	2	0	115690	NCL	2	0	2	0	1.34622	T	710	3	9606.ENSP00000318195
3181	I6L957;A0A087WUI2;A0A024RA28;P22626-2;P22626	5	2	10	4	0	14.216	2	0	2836500	HNRNPA2B1	2	0	2	0	1.34622	T	353	3	9606.ENSP00000346694
1213	A0A087WVQ6;Q00610-2;Q00610;J3KS13	4	2	1.8	2	0	13.795	2	0	65354	CLTC	2	0	2	0	1.34622	T	1675	2	9606.ENSP00000269122
1936	E9PN91;E9PMW7;E9PIZ1;E9PPR1;E9PL12;E9PL71;E9PQ49;E9PI39;H0YCK7;E9PK01;Q9BW34;A0A087X1X7;Q71RH4;Q9H7G6;D3DWK1;B2RAR6;E9PRY8;P29692-3;P29692;P29692-2	20	2	22.6	2	0	11.493	2	0	0	EEF1D	2	0	2	0	1.34622	T	647	1	9606.ENSP00000391944
81	A0A0S2Z3X3;F5GXS2;Q96BG6;A0A0S2Z3G9;O43707-3;O43707-2;O43707;A0A0S2Z3C0;H7C144	24	3	10.6	2	0	17.607	2	0	204970	ACTN4	2	0	2	0	1.34622	T	911	2	9606.ENSP00000252699
1152	G3V4N7;B4DP56;V9HWH2;V9HW77;A0A0S2Z471;P12277;G3V461	7	2	12.4	2	0	15.464	2	0	654530	CKB	2	0	2	0	1.34622	T	381	2	9606.ENSP00000299198
7184	Q96GW1;A0A1W2PRR1;Q59FC6;Q5CAQ5;V9HWP2;P14625;B4DQX3	7	2	14	2	0	14.901	2	0	274910	HSP90B1	2	0	2	0	1.34622	T	803	1	9606.ENSP00000299767
7203	B4DUR8;B3KX11;Q2TU64;Q59H77;P49368-2;P49368;Q5SZX6	7	2	4.4	2	0	11.679	2	0	56667	CCT3	2	0	2	0	1.34622	T	545	1	9606.ENSP00000295688
7534	D0PNI1;P63104;E7ESK7;B0AZS6;E7EX29;P63104-2	14	3	18	2	0	56.621	2	0	470400	YWHAZ	2	0	2	0	1.34622	T	245	1	9606.ENSP00000309503
1382	Q5SYZ4;P29373	2	2	22	2	0	11.578	2	0	536010	CRABP2	2	0	2	0	1.34622	T	138	3	9606.ENSP00000357204
9045	Q6IPH7;E7EPB3;A0PJ62;B7Z6S8;A8K3Q9;A8K7N0;P50914	7	2	13.6	3	0	23.303	2	0	2506000	RPL14	2	0	2	0	1.34622	T	215	1	9606.ENSP00000345156
84790	B3KT06;B3KPS3;Q53GA7;A8JZY9;F5H5D3;Q71U36-2;Q9BQE3;Q71U36;P68363;Q8N532;A0A1W2PQM2;B7Z1K5;P68363-2;F8VRZ4;F8VS66;F8VQQ4;F8VVB9;F8VX09;F8VWV9;B4DN58;B4DQK4;P0DPH7-2;Q1ZYQ1;P0DPH8;P0DPH7;Q6PEY2	43	6	17.8	10	0	125.31	7	1	6850600	TUBA1C	7	1	7	1	1.67775	T	449	1	9606.ENSP00000301072
7430	B7Z437;B7Z5V2;Q6NUR7;E7EQR4;B2R6J2;P15311;B7Z9R6;V9HW42	8	3	8.4	3	0	65.155	3	0	757510	EZR	3	0	3	0	1.72843	T	586	3	9606.ENSP00000338934
6124	H3BM89;B4DMJ6;Q59GY2;P36578;H3BU31;B4DMJ2;Q53G74	7	2	6.9	3	0	13.503	3	0	866520	RPL4	3	0	3	0	1.72843	T	427	1	9606.ENSP00000311430
3313	B7Z4V2;V9HW84;Q8N1C8;P38646;A1XP52;B7Z1V7;B7Z4T3	9	3	6.8	3	0	31.631	3	0	327700	HEL-S-124m	3	0	3	0	1.72843	T	679	1	9606.ENSP00000297185
506	Q0QEN7;V9HW31;P06576;H0YH81	7	4	13	3	0	42.099	3	0	883510	ATP5B	3	0	3	0	1.72843	T	529	1	9606.ENSP00000262030
6202	Q5JR95;Q5JR94;P62241;Q9BS10	4	3	20.7	3	0	21.814	3	0	948380	RPS8	3	0	3	0	1.72843	T	208	1	9606.ENSP00000379888
5478	Q71V99;V9HWF5;B2RE56;A8K486;P62937;F8WE65;C9J5S7;B4DM82;P62937-2	16	4	26.2	5	0	25.052	4	0	4643600	HEL-S-69p	4	0	4	0	2.0303	T	165	1	9606.ENSP00000419425
3939	B4DJI1;V9HWB9;P00338;P00338-3;P00338-4	10	4	13.1	4	0	25.282	4	0	788330	HEL-S-133P	4	0	4	0	2.0303	T	361	1	9606.ENSP00000445175
10399	E9KL35;P63244;D6RAU2;E9PD14;D6RFX4;D6RFZ9;H0YAF8;B4DVD2;D6RHH4;D6R9Z1;H0YAM7;D6RAC2;J3KPE3;H0Y8W2;D6R9L0;D6REE5	23	3	12	4	0	77.107	4	0	664120	GNB2L1	4	0	4	0	2.0303	T	317	1	9606.ENSP00000426909
1938	Q8TA90;P13639;B4DPU3	6	4	11.4	4	0	26.7	4	0	546970	EEF2	4	0	4	0	2.0303	T	858	1	9606.ENSP00000307940
60	B4DW52;B4E335;B4E3A4;Q8WVW5;Q53GK6;Q53G99;Q53G76;Q1KLZ0;P63261;P60709;B4DVQ0;B3KWQ3;Q6PJ43;B7ZAP6;V9HVZ7;A0A2R8Y793;Q96DE1;Q96FU6;B3KUD3;P63267-2	71	4	33.1	29	0	149.5	23	3	8334100	PS1TP5BP1	23	3	23	3	2.22791	T	375	3	9606.ENSP00000349960
3329	B7Z5E7;B7Z597;B3GQS7;A0A024R3X4;P10809;B7Z4F6;Q53SE2;E7ESH4;B7Z532	17	6	13.9	5	0	56.966	5	0	998290	HSPD1	5	0	5	0	2.27981	T	573	1	9606.ENSP00000340019
498	K7EK77;V9HW26;P25705-2;P25705;B4DGW3;K7ENJ4;K7ERX7;K7EQH4;K7EJP1;P25705-3	10	4	24.2	5	0	34.932	5	0	881590	ATP5A1	5	0	5	0	2.27981	T	553	1	9606.ENSP00000282050
2023	A0A2R8Y6G6;A0A024R4F1;P06733;E2DRY6;P06733-2	27	6	22.4	7	0	91.82	6	0	4494700	ENO1	6	0	6	0	2.49246	T	434	2	9606.ENSP00000234590
302	V9HW65;A0A024R5Z7;P07355;H0YN42;P07355-2;B4DNH8;H0YMD0;H0YMU9;A6NMY6;H0YMM1;H0YKS4;H0YM50	29	7	20.4	7	0	65.658	7	0	1132100	HEL-S-270	7	0	7	0	2.67775	T	357	3	9606.ENSP00000346032
1915	Q96RE1;Q9NZS6;Q6IPT9;Q6IPS9;Q6IPN6;Q53HR5;Q53HQ7;Q53HM9;Q53GE9;Q53G85;A8K9C4;Q5VTE0;P68104;Q8IUB0;B4DNE0;Q16577;B4DV42;Q53G89;A0A087WVQ9;Q53GA1;P68104-2;A9X7H1;Q14222;Q96C29;Q8TBL1;Q6P082;Q96CD8;Q6P4C9;Q504Z0;B4E2C5;Q59GP5;Q53HR1;A0A087WV01;Q9H2I7;A0A2U3TZH3;Q05639	40	4	14.8	8	0	36.92	8	0	3680700	EEF1A1L14	8	0	8	0	2.84194	T	462	1	9606.ENSP00000330054
2597	Q0QET7;V9HVZ4;Q2TSD0;P04406-2;P04406;A4UCT1;E7EUT5;Q5ZEY3;B4DRV9	9	4	26.1	8	0	49.836	8	0	2209600	GAPDH	8	0	8	0	2.84194	T	335	3	9606.ENSP00000229239
5052	A0A0A0MSI0;B2R4P2;Q06830;A0A0A0MRQ5	7	3	17	9	0	39.31	9	0	1957400	PRDX1	9	0	9	0	2.98933	T	199	3	9606.ENSP00000262746
3868	CON__P08779;P08779	8	3	26.6	9	0	59.23	9	0	1711600	KRT16	9	0	9	0	2.98933	T	473	3	9606.ENSP00000301653
3880	CON__P08727;P08727;C9JM50	6	2	35.2	11	0	76.685	11	0	1607200	KRT19	11	0	11	0	3.24542	T	400	3	9606.ENSP00000355124
3309	V9HWB4;P11021	3	11	22.2	12	0	115.4	12	0	1599900	HEL-S-89n	12	0	12	0	3.35822	T	654	3	9606.ENSP00000324173
5315	V9HWB8;P14618;A0A024R5Z9;P14618-3;P14618-2;B4DNK4;H3BTN5;H3BQ34;A0A024R609;B4DRT3	19	9	23.2	12	0	117.25	12	0	1323500	HEL-S-30	12	0	12	0	3.35822	T	531	1	9606.ENSP00000320171
3856	CON__P05787;P05787;P05787-2;Q969I0;F8VUG2;F8W1U3;F8VP67;CON__H-INV:HIT000292931	13	8	23.8	15	0	148.85	13	0	5402200	KRT8	13	0	13	0	3.46283	T	483	3	9606.ENSP00000293308
3312	E9PKE3;V9HW22;Q53GZ6;P11142;Q53HF2;E9PNE6;Q96IS6;B3KTV0;P11142-2;E9PN89;B4E1Q1	51	8	17.5	16	0	127.92	14	0	2811300	HSPA8	14	0	14	0	3.56037	T	646	2	9606.ENSP00000227378
3875	F8VZY9;B2RA03;A0A024RAY2;P05783;I6L965	11	5	28.1	15	0	323.31	15	0	2417400	KRT18	15	0	15	0	3.65173	T	430	3	9606.ENSP00000373487
NA	A0A2P9AAP7	1	2	2.4	3	0	25.617	3	0	1248500	A0A2P9AAP7	3	0	3	0	1.72843	T	NA	NA	NA
203068	B7ZAF0;Q5JP53;Q5SU16;B4DY90;P07437;Q6LC01;Q9BUU9;B4E052;Q5ST81;Q96B85;B4DXZ5;B4DMU8;B7ZAK1;B4DQN9;Q1KSF8	16	2	28	12	0	82.784	11	0	4356300	TUBB	11	0	11	0	3.24542	T	NA	NA	NA
